# Supplementary material for: Recognising Sepsis as a Health Priority in Sub-Saharan African Country: Learning Lessons from Engagement with Gabon’s Health Policy Stakeholders
Source: Healthcare (Basel). 2022 May 10;10(5):877. doi: 10.3390/healthcare10050877 (PMC9141529; doi:10.3390/healthcare10050877)
Supplement: Supplementary file 1 [file healthcare-10-00877-s001.zip]

Archive with 1 entries (1 files):
- healthcare-1646949-supplementary.pdf
